# Supplementary material for: An optimized thermodynamics integration protocol for identifying beneficial mutations in antibody design
Source: Front Immunol. 2023 May 19;14:1190416. doi: 10.3389/fimmu.2023.1190416 (PMC10235760; doi:10.3389/fimmu.2023.1190416)
Supplement: Supplementary file 2 [file Table_1.xlsx]

## Sheet: Table S1
Location	PDBID	mutation	Experimental DDG	TI DDG	FoldX	Rosetta	ddG_predictor	SAAMBE-3D	mm-CSM-AB
INT	1YY9_HM	AH98W	-0.23	-0.57	0.05	7.455	-1.1	-0.27	-5.937
INT	1YY9_HM	AL25V	-0.62	-0.98	0	-1.884	0.08	-0.31	-0.137
INT	1YY9_HM	GH33D	-0.89	-0.61	-0.52	-0.292	-0.73	-0.25	-2.517
INT	1YY9_HM	GL30Y	-0.92	-2	0.08	1.379	-0.2	0.01	-0.589
INT	1YY9_HM	IH51G	-0.51	-1.06	-0.01	13.246	0.08	0.3	1.127
RIM	1YY9_HM	QL27Y	-0.83	-0.89	-0.56	-1.82	-1.57	0.76	0.174
RIM	1YY9_HM	TH100Y	-0.45	-1.04	0.55	-2.746	-0.68	0.16	0.543
RIM	1YY9_HM	TH57G	-0.46	-1.08	-0.04	5.608	0.2	0.55	0.845
RIM	1YY9_HM	TH57P	-0.48	0.16	0.05	6.181	-0.67	0.37	0.241
SUR	1YY9_HM	TL97C	-0.51	-0.11	0.09	-1.454	-0.02	0.45	0.501
SUR	1YY9_HM	TL97D	-0.66	-1.63	-0.3	5.899	1	0.69	-0.098
SUR	1YY9_HM	TL97S	-0.7	-0.85	-0.08	3.098	0.67	0.58	-0.209
INT	1YY9_HM	VH50L	-0.6	-1.86	0.04	2.304	-0.55	-0.2	0.568
INT	1YY9_HM	VH50Q	-0.64	-1.92	0.14	4.856	-0.36	-0.04	-0.896
INT	1YY9_HM	YH32R	-0.13	2.75	0.16	6.231	-0.1	0.69	-0.036
RIM	2BDN	DH31E	1.08	0.32	0.81	-0.095	0.82	0.74	0.104
INT	2BDN	LH27K	0.87	2.24	-0.14	10.264	0.27	1.12	1.073
INT	2BDN	LH27R	0.65	2.45	0.99	4.467	0.26	1.06	0.855
RIM	2BDN	NH28D	0.13	0.09	0.21	0.954	-0.3	0.43	0.544
RIM	2BDN	NH28Q	1.39	0.14	-0.11	1.058	-0.1	0.71	1.431
RIM	2BDN	NL31R	-0.91	-0.5	-0.56	-0.991	-1.05	0.86	0.776
RIM	2BDN	SL53D	-0.16	0.25	-0.14	0.095	-0.02	-0.12	-0.531
RIM	2BDN	SL53E	-0.85	0.19	-0.16	0.407	-0.34	-0.38	-0.777
RIM	2BDN	TL56D	-0.42	-0.03	0.2186	3.229	-0.05	0.05	-0.994
RIM	2BDN	TL56E	-0.69	-0.44	-0.18	5.264	-0.36	-0.05	-0.688
RIM	2BDN	YL30K	0.67	0.11	-1.41	0.263	0.49	1.37	1.178
COR	3HFM	YH33F	1.07	0.53	2.05	-1.58	0.75	0.98	4.265
COR	3HFM	YH33L	2.01	3.59	2.08	5.267	1.24	1.8	8.313
COR	3HFM	YH33W	1.75	2.72	4.28	2.444	1.6	0.74	-3.43
SUP	3HFM	YH50F	1.61	1.16	2.95	1	1.35	1.4	4.589
SUP	3HFM	YH50L	2.85	3.32	2.68	6.256	1.52	2.6	9.248
COR	3HFM	YH53A	3.25	1.53	2.78	6.298	1.14	1.81	3.264
COR	3HFM	YH53F	0.62	0.44	-0.42	-0.322	0.73	0.35	1.005
COR	3HFM	YH53L	0.81	2.84	1.74	9.397	0.37	0.84	2.58
COR	3HFM	YH53W	0.71	-0.34	0.27	0.332	-0.07	0.18	-0.021
COR	3HFM	YH58A	1.68	0.85	0.98	5.513	0.62	1.41	3.907
COR	3HFM	YH58F	0.36	-1.58	-0.19	-0.38	0.53	0.24	2.122
COR	3HFM	YH58L	1.51	0.72	0.96	2.815	0.53	1.04	3.243
COR	1BJ1	HH101Y	-1.58	0.44	-1.67	-1.525	-0.02	-0.44	-1.656
SUP	1BJ1	HH107A	0.79	0.31	0.13	0.854	0.28	1.33	1.637
COR	1BJ1	NH31H	-0.76	-1.34	-1.04	-0.235	-0.51	-0.1	0.106
RIM	1BJ1	SH105T	-0.39	-0.01	0.54	-1.891	-0.37	0.07	-0.171
SUR	1BJ1	TH28D	-0.22	-0.7	-0.76	-1.161	-0.03	-0.29	-0.082
COR	1BJ1	TH59A	0.85	1.35	0.15	1.547	0.07	0.44	1.484
INT	1BJ1	YH27A	2.23	2.75	-0.6	9.526	1.86	1.46	4.577
RIM	1BJ1	YH54A	1.32	1.3	1.82	5.331	1.8	1.56	2.716
RIM	1BJ1	YH54W	-0.14	-0.9	-0.59	-2.599	0.28	0.17	-0.284
SUP	1BJ1	YH99A	4.42	4.96	1.69	8.692	1.11	3.48	8.081
RIM	1JRH	DH56A	1.89	3.68	-0.15	2.715	0.52	0.5	1.913
SUR	1JRH	DH57A	1.67	1.01	-0.02	2.406	-0.16	0.66	1.692
RIM	1JRH	DH58A	1.85	1.13	0.43	-1.72	-0.15	0.93	2.969
COR	1JRH	DL28A	0.43	0.51	0.49	0.576	0.88	0.13	1.243
INT	1JRH	EA45Q	0.11	0.55	-0.1	-4.192	0.04	0.19	0.501
RIM	1JRH	EA55A	-0.43	1.13	0.48	1.886	0.2	-0.84	-0.888
RIM	1JRH	EA55P	-3.79	-2.92	-0.76	1.112	0.36	-1.56	-2.088
RIM	1JRH	EL27A	0.54	0.34	0.86	0.526	0.27	0.99	1.65
SUR	1JRH	FH103A	0	-0.34	-0.02	1.78	-0.48	1.16	0.657
COR	1JRH	GA50A	4.53	5.81	1.15	2.68	-1.03	0.29	5.416
COR	1JRH	HH107A	1.7	1.86	1.25	0.941	0.69	1.97	3.574
SUP	1JRH	KA47A	3.58	4.41	1.76	-2.38	0.21	2.06	6.283
SUP	1JRH	KA47M	3.29	-0.46	0.39	-8.553	0.2	2.13	5.386
COR	1JRH	KA52A	2.98	1.68	1.06	7.418	-0.05	3.26	5.046
COR	1JRH	KA52M	4.91	3.49	-0.99	0.891	-0.06	3.51	6.686
RIM	1JRH	KA98A	-0.04	0.39	0.46	3.514	0.54	0.67	0.584
SUP	1JRH	NA48A	-0.29	-0.43	0.03	0.863	1.27	0.32	0.47
SUP	1JRH	NA48Q	0.36	0.06	-0.01	-5.5	0.1	0.21	0.745
COR	1JRH	NA53A	3.89	5.26	-0.5	-0.713	0.49	2.78	5.978
INT	1JRH	NA79A	-0.4	1.74	1.41	3.591	1.36	0.11	0.353
SUP	1JRH	RA84A	-0.25	0.13	1.5	5.149	-0.32	0.39	0.846
SUP	1JRH	RH100A	0.54	2.55	1.56	2.629	0.92	0.66	2.878
COR	1JRH	SA54A	0.3	-0.31	0.06	1.233	-0.28	0.28	0.392
COR	1JRH	SL93A	-0.65	0.26	-0.85	-1.298	0.41	0.92	-0.681
SUR	1JRH	TA14V	-0.02	-0.26	0	-2.793	-0.06	0.17	-0.053
COR	1JRH	TL94A	0.39	0.38	0.51	0.799	-0.83	0.77	1.185
COR	1JRH	VA51A	1.88	0.7	1.96	4.861	-0.42	0.95	3.701
COR	1JRH	WA56F	-0.66	0.88	-0.26	5.431	0.3	0.47	0.308
COR	1JRH	WA56Y	0.02	0.11	-1.65	5.497	0.13	0.54	0.66
COR	1JRH	WA82A	4.53	2.62	1.97	8.75	-0.19	2.53	5.47
COR	1JRH	WA82F	1.11	0.8	0.72	0.821	0.13	1.28	1.676
COR	1JRH	WA82Y	1.14	-0.45	0.94	1.63	-0.06	1.2	1.788
SUP	1JRH	WH54A	2.69	4.35	1.72	12.034	1.17	2.08	5.188
COR	1JRH	WH55A	2.42	0.16	1.72	5.437	-0.16	1.63	4.148
COR	1JRH	WL92A	2.82	1.98	2.6	8.505	0.83	1.81	5.981
SUP	1JRH	WL95A	1.67	3.77	-0.25	14.075	0.12	2.02	3.953
COR	1JRH	YA49A	3.4	2.32	2.58	6.625	1.31	3.22	6.608
COR	1JRH	YA49F	0.79	0.52	0.54	-0.475	-0.28	0.88	2.007
RIM	1JRH	YH104A	1.06	1.71	1.67	4.809	0.28	1.54	1.471
RIM	1JRH	YH32A	1.43	1.14	1.87	4.762	0.36	1.02	2.067
COR	1JRH	YH60A	1.26	2.4	0.9	5.183	-0.09	1.6	2.77
COR	1JRH	YL30A	1.11	0.82	1.23	4.917	0.24	1.05	2.096
SUP	1JRH	YL91A	0.58	1.74	-0.36	9.931	-0.43	2.15	2.274
RIM	1MHP	GH100F	0.57	0.15	0.8159	-1.974	-1.42	0.18	-1.379
RIM	1MHP	GH100M	0.1	-0.93	-0.8995	-0.132	-0.54	0.07	-1.41
SUR	1MHP	KH64D	-0.12	-0.37	-0.1607	3.717	-0.69	-0.26	-4.038
SUR	1MHP	KH64E	-0.15	-0.92	-0.154	3.654	-0.71	-0.01	-0.893
SUR	1MHP	KH64N	-0.07	-0.56	-0.0555	2.112	-0.54	-0.28	0.006
SUR	1MHP	KH64Q	-0.15	0.73	-0.0486	2.089	-0.41	-0.14	-0.109
INT	1MHP	LH60D	-0.12	0.22	-0.2044	2.954	-0.39	0.76	0.001
SUP	1MHP	LL48K	0.92	0.77	-0.6032	8.075	-0.16	1.43	-0.389
SUR	1MHP	NL51E	-0.18	1.46	0.3803	0.666	-0.28	0.49	-0.667
SUR	1MHP	NL51Y	-0.1	0.42	0.0809	-3.49	-0.25	0.46	0.235
SUR	1MHP	SL23R	-0.07	0.19	-0.006	-2.906	0.02	-0.01	-0.012
RIM	1MHP	SL27Q	-0.66	1.05	-0.0233	-1.227	-0.33	0.15	0.21
SUP	1MHP	TH50V	-0.26	0.04	0.3757	1.547	0.29	0.09	-0.074
SUR	1MLC	KH65D	0.02	-0.48	-0.1837	2.688	-0.47	0.17	-0.4837
SUP	1MLC	NL32G	-0.87	0.88	0.55125	4.968	-0.59	0.08	0.25125
SUP	1MLC	NL32Y	0	0.25	-1.26	-1.541	-1.05	-0.03	-1.56
COR	1MLC	NL92A	-1.25	0.32	-0.40761	-0.726	-0.22	0.79	-0.70761
COR	1MLC	SH57A	-0.38	0.25	-0.08318	-4.095	0.23	-0.04	-0.38318
COR	1MLC	SH57V	-0.49	0.15	-1.41785	-7.575	-0.02	0.01	-1.71785
SUR	1MLC	TH28D	-0.15	-0.04	-0.78939	-0.838	0.3	0.01	-1.08939
COR	1MLC	TH31A	0.45	1.45	0.54519	-0.95	0.65	0.34	0.24519
COR	1MLC	TH31V	0.52	-0.76	0.07669	-2.434	0.58	0.23	-0.22331
COR	1MLC	TH31W	0.13	-0.1	-0.40814	-2.196	0.93	0.1	-0.70814
RIM	1MLC	TH58D	-0.56	-1.96	-0.31908	4.491	-0.43	-0.28	-0.61908
RIM	1VFB	DA119A	1	0.21	1.69	6.311	0.28	0.96	-0.775
COR	1VFB	DA18A	0.3	-0.51	1.51	1.02	0.38	0.27	0.575
COR	1VFB	DH100A	2.9	3.78	2.94	6.623	1.28	2.64	2.048
RIM	1VFB	DH54A	1	1.2	0.9	2.421	-0.85	0.89	1.825
RIM	1VFB	DH58A	-0.21	-0.11	-0.19	-0.478	0.3	0.35	5.285
RIM	1VFB	DH58E	0.08	1.1	-0.15	0.93	-0.11	-0.09	1.76
RIM	1VFB	DH58N	-0.13	0.79	-0.18	1.193	-0.65	0.06	0.771
INT	1VFB	EH98A	1.16	3.85	-0.02	8.114	0.9	1.6	0.11
COR	1VFB	GH31A	0.3	0.21	-0.12	-1.471	-0.34	0.06	-0.409
COR	1VFB	GH31E	-0.51	-0.09	0.42	-3.188	-0.3	-0.41	3.485
COR	1VFB	GH31W	0.01	-0.21	-0.4	-2.641	-1.27	-0.19	0.574
RIM	1VFB	HL30A	0.84	0.35	-0.52	-0.056	0.03	0.94	-0.811
SUP	1VFB	IA124A	1.2	1.25	0.56	8.885	0.13	0.32	2.651
RIM	1VFB	KA116A	0.7	0.83	-0.36	1.272	0.59	0.59	1.13
RIM	1VFB	LA129A	0.2	-0.67	-0.32	1.683	-0.21	0.76	2.013
COR	1VFB	NA19A	0.3	0.38	0.36	0.868	-0.15	0.4	1.687
SUR	1VFB	NH56A	0.18	-0.14	-0.13	-1.161	-0.64	0.37	-0.189
SUR	1VFB	NL31W	0.17	0.41	-0.22	0.178	-0.45	0.6	1.591
COR	1VFB	QA121A	2.9	1.22	4.59	3.76	0.25	2.04	0.819
RIM	1VFB	RA125A	1.8	2.19	2.57	2.172	-0.12	0.69	0.557
RIM	1VFB	RH99A	-0.1	-0.54	-0.28	-2.176	1.24	0.35	0.323
RIM	1VFB	RH99W	0.71	1.93	-1.53	-5.408	-0.53	0.09	-0.604
RIM	1VFB	RH99Y	1.26	3.1	-0.05	-4.782	-0.89	0.29	1.094
COR	1VFB	SA24A	0.8	2.62	0.2	-1.702	-0.06	0.64	5.774
SUR	1VFB	SH28D	0	-0.52	-0.68	0.259	-0.31	-0.04	0.663
SUR	1VFB	SH28E	-0.1	-0.1	-0.43	2.04	-0.81	-0.26	1.632
SUR	1VFB	SH28N	0.15	0.11	-0.11	0.507	-0.26	0.09	-0.072
SUR	1VFB	SH28Q	0.08	0.53	-0.1	0.652	-0.21	0.13	-0.142
RIM	1VFB	SL93A	0.34	-0.57	-0.17	-1.051	1.24	0.38	0.082
COR	1VFB	TA118A	0.8	1.42	1.35	2.907	-1.75	0.64	3.498
RIM	1VFB	TH30A	-0.06	0.14	0	2.615	-0.41	0.24	0.151
RIM	1VFB	TL52F	0.47	0.66	-0.47	0.131	-0.5	0.41	0.469
COR	1VFB	TL53R	1.67	3.16	0.56	-0.795	0.73	1.24	0.207
SUP	1VFB	VA120A	0.9	0.87	0.53	5.418	0.64	0.86	1.371
COR	1VFB	WH52A	0.9	2.83	1.35	12.798	1.28	1.18	0.779
COR	1VFB	WL92A	3.3	3.43	2.35	7.662	0.34	2.6	2.404
SUP	1VFB	YA23A	0.4	1.46	0.05	9.626	1.25	2.45	1.755
COR	1VFB	YH101A	4	4.09	4.22	10.938	-0.62	2	2.736
COR	1VFB	YH101F	1.6	3.96	2.65	2.774	0.38	0.78	5.326
COR	1VFB	YH32A	1.1	1.25	0.12	5.931	1.15	1.97	7.458
COR	1VFB	YH32E	1.91	1.42	-0.8	9.805	1.32	1.69	3.99
COR	1VFB	YL32A	1.7	3.71	2.32	5.542	0.11	1.8	2.053
SUP	1VFB	YL49A	0.8	0.79	0.69	4.707	-0.24	1.09	1.619
COR	1VFB	YL50A	0.5	1.08	2.08	4.404	0.47	1.06	3.602
COR	1VFB	YL50K	1.67	1.31	2.15	5.435	1.54	1.56	1.995
COR	1VFB	YL50R	0.85	2.59	1.49	3.853	0.98	1.36	1.976
INT	1YY9	AH98P	1.03	-0.32	-0.04	1.482	-0.16	0.65	1.401
INT	1YY9	AL25P	0.07	0.19	0	6.796	-0.02	-0.25	-0.147
COR	1YY9	GH54P	0.27	0.33	-0.1	6.441	0.34	0.5	0.343
INT	1YY9	LH29P	0.03	0.85	0	9.396	-0.51	0.55	0.405
COR	1YY9	NH56A	-0.06	-0.13	0.08	-0.312	0.25	0.57	0.19
SUP	1YY9	NL93A	-0.74	-1.15	-0.11	0.115	-0.31	0.05	1.508
SUP	1YY9	SH53P	0.81	1.21	0.69	-5.285	0.69	0.76	0.787
SUR	1YY9	SL26D	-0.2	0.46	0.03	2.763	0.21	-0.23	-0.758
SUR	1YY9	SL26P	-0.01	0.77	0	5.332	-0.26	0.16	-0.178
RIM	1YY9	SL28P	-0.22	0.85	-0.05	-1.077	0.4	0.57	-0.243
SUR	1YY9	SL54P	-0.02	0.36	0	-1.968	0.36	0.11	-0.031
SUR	1YY9	TH61E	-0.06	0.07	-0.39	0.482	-0.57	0.15	-0.179
SUR	1YY9	TL31E	-0.52	1.6	-0.2	2.645	-0.28	0.18	-0.364
SUP	1YY9	TL96P	3.99	1.37	-0.18	-0.203	2.17	1.23	5.946
SUP	1YY9	WH52P	1.47	1.34	2.12	16.656	1.17	1.7	2.876
COR	1YY9	YH101P	1.65	1.83	0.83	3.154	0.82	2.49	2.543
SUP	3N85	SH32A	-0.13	-0.54	-0.13	0.338	0.38	0.61	1.995
SUP	3N85	SH32Y	0.06	0.17	1.77	3.51	-0.66	0.33	1.372
INT	3N85	SH50G	0.49	0.06	-0.04	3.263	-0.88	0.6	0.993
SUP	3N85	SH52Y	-0.79	-2.56	12.79	0.068	-1.24	-0.41	-2.506
COR	3N85	WH100F	-0.02	-0.25	-0.3	3.733	0.18	0.44	0.378
RIM	3N85	WH30K	-0.79	-1.04	0.19	1.399	0.23	0.33	-0.395
RIM	3N85	WH30R	-0.55	-2.05	0.12	3.317	0.02	0.79	-0.549
SUP	3N85	WL91F	0.14	0.18	0.2	-1.112	-0.63	0.66	0.643
COR	3N85	WL94Y	-0.04	0.05	-0.88	4.868	1.25	0.47	-0.296
INT	6A77	EH97A	0.05	-0.02	0.34	-1.694	1.30667	1.13	1.78
COR	6A77	LL92A	-0.53	-1.89	1.67	9.381	0.14	1.95	3.17
RIM	6A77	PH102A	-0.86	0.17	0.99	2.759	-0.21	0.98	0.56
RIM	6A77	PH103A	-1.99	-0.94	0.92	2.628	0.11	0.46	0.5
SUP	6A77	SH55A	0.04	-0.55	-0.57	-2.98833	-0.686667	0.54	0.74
COR	6A77	YH104A	1.32	1.13	2.93	11.9893	0.613333	1.84	2.91
COR	6A77	YH57A	0.39	1.12	1.01	7.615	0.756667	2.57	1.7
RIM	6A77	YL30A	-1	0.51	1.5	9.194	0.08	1.96	1.34
SUR	6P4A	IH29F	1.1	0.29	0.07	4.62	-0.336667	-0.31	-0.64
INT	6P4A	LH4F	0.99	0.78	0.08	9.33667	-0.03	0.16	-0.675
RIM	6P4A	SH31N	1.42	1.43	0.61	-1.598	-0.13	0.67	-0.109
RIM	6P4A	SH56N	0.06	1.18	-0.19	0.914	-0.4	0.21	-0.136
RIM	6P4A	SH56R	0.95	0.82	-0.69	0.585	-0.23	0.33	1.295
RIM	6P4A	SH56Y	-0.24	0.01	0.43	-2.32	-1.71	-0.38	1.386
COR	6P4A	YH33H	2.49	2.9	3.08	7.293	0.16	0.69	5.33
RIM	6P4A	YH58F	-1.17	-1.22	-0.41	-0.707	0.54	0.24	1.281
INT	7LKB	AH53G	-0.74	-0.54	0.05	4.309	0.37	-0.14	0.236
SUR	7LKB	DH66G	-0.13	0.04	0	0.356	0.47	0.26	1.844
INT	7LKB	HL95Q	1.11	1.27	0.05	3.243	1.1	0.74	-0.129
COR	7LKB	IH102V	0.33	-0.11	-0.1	3.003	0.1	1	-0.343
INT	7LKB	IH34M	-0.18	0.2	-0.08	1.467	0.09	-0.03	0.691
INT	7LKB	IL29V	-0.2	-0.29	-0.03	1.233	0.09	0.77	-1.506
INT	7LKB	IL54F	-0.46	-0.35	-0.07	18.244	0.08	-0.02	-0.617
RIM	7LKB	KH52N	0.37	1.28	0.52	-1.465	0.03	0.87	1.006
SUR	7LKB	LL30F	-0.68	-1.09	0.02	1.385	0.08	-0.03	0.342
SUR	7LKB	NL28S	-0.15	0.17	0	2.02	-0.03	0.8	0.269
RIM	7LKB	PH104M	-0.19	-0.54	-0.08	-0.846	-0.28	-0.15	0.195
RIM	7LKB	PH104Q	-0.23	-0.87	-0.61	0.216	-0.14	0.07	0.002
SUR	7LKB	QH3H	-0.63	0.32	0	2.23	0.34	0.1	0.068
RIM	7LKB	RH59K	1.03	1.3	0.32	3.091	1.21	0.36	-0.974
SUR	7LKB	SH31R	-0.07	-0.23	-0.16	-1.155	-0.43	-0.28	0.145
SUP	7LKB	SL100T	0.97	1.78	0.02	-0.295	0.68	0.74	0.439
RIM	7LKB	TH100M	-0.14	1.08	0.07	1.37	-1.32	0.48	-2.613
RIM	7LKB	TH103K	-0.4	-0.29	-0.15	3.745	0.74	0.69	-0.074
RIM	7LKB	YH32K	-0.31	-0.78	-0.12	5.052	-0.05	1.59	-1.156
RIM	7LKB	YL31F	0.51	1.02	0.03	-0.382	-0.28	0.62	0.107
INT	7LKG	AH107R	-0.22	1.25	-0.24	2.409	-0.11	-0.9	-0.975
RIM	7LKG	PH104K	-0.06	1.4	0.14	-1.435	-0.02	0.62	-0.379
INT	7LKG	TH100M	-0.51	-0.76	0.51	3.707	-0.92	0.06	1.704
			Pearson' r	0.738604	0.369085	0.249752	0.319564	0.728291	0.695304
			RMSE	0.999448	1.44184	4.45415	1.27534	0.867083	1.68739
Note: 38 mutations used for the initial TI parameter quantification were colored blue. A high resolution PDB structure, 3D9A, was used to predict DDGs of the mutations in the 3HFM complex. The locations of the mutations were obtained from SKEMPI v2, which were determined using a previous published definition: the interior (INT) and surface (SUR) of the protein, which away from the binding interfa…
